# Supplementary material for: Heat treatment as a universal technical solution for silcrete use? A comparison between silcrete from the Western Cape (South Africa) and the Kalahari (Botswana)
Source: PLoS One. 2017 Jul 19;12(7):e0181586. doi: 10.1371/journal.pone.0181586 (PMC5517054; doi:10.1371/journal.pone.0181586)
Supplement: S1 Table — Values under ‘Total mass of the granular’ are the total mass of all fragments shattered from a cube. Values under ‘Mass of heat-treated Aliquot’ are the masses of the granular aliquots that were heat-treated to the temperatures indicated under ‘Cube label / heating temp.’. Values under ‘Mass of control Aliquot’ are the masses of the remaining aliquot that was not heated. (XLSX) [file pone.0181586.s001.xlsx]

## Sheet: Tabelle1
Sample	Cube label / heating temp. (°C)	Thickness of IR slab (µm)	Total mass of the granular (g)	Mass of heat-treated Aliquot (g)	Mass of control Aliquot (g)
WK-13-13	110	974	56.9	29	27.9
	200	991	60.5	30.5	30
	250	994	61.1	30.6	30.5
	300	991	62.3	31.1	31.2
	350	990	55.9	28	27.9
	400	996	64.8	32.4	32.4
	450	984	52	26	26
	500	985	56.6	28.3	28.3
	600	988	56	28	28
WK-15-01	110	1018	69.7	35.5	34.2
	200	1008	66.3	33.8	32.5
	250	1008	76	38	38
	300	1006	56	28	28
	350	1006	61.1	30.5	30.6
	400	1007	53.2	26.6	26.6
	450	1010	69.9	34.9	35
	500	1007	73.9	36.9	37
	600	1013	75.7	37.8	37.9
BW-14-01	110	984	54.9	27.1	27.8
	200	985	67.2	34.9	32.3
	250	982	60.2	30.1	30.1
	300	983	56.2	28.1	28.1
	350	982	58.4	29.2	29.2
	400	983	46.6	23.3	23.3
	450	985	49.4	24.7	24.7
	500	983	68.4	34.2	34.2
	600	1008	69.3	34.7	34.6
BW-14-02	110	993	70.3	34.9	35.4
	200	982	65.2	33.5	31.7
	250	981	56.6	28.2	28.4
	300	981	70	35	35
	350	980	71	35.5	35.5
	400	985	62.8	31.4	31.4
	450	982	64.5	32.2	32.3
	500	982	58.7	29.3	29.4
	600	1009	49.8	24.9	24.9
